# Supplementary material for: Integration of temporal & spatial properties of dynamic functional connectivity based on two-directional two-dimensional principal component analysis for disease analysis
Source: PeerJ. 2024 Apr 9;12:e17078. doi: 10.7717/peerj.17078 (PMC11011592; doi:10.7717/peerj.17078)
Supplement: Supplemental Information 1 — 101 cells, where numbers 1 to 52 are the functional connectivity raw data of 52 patients with end-stage renal disease and 53 to 103 are the raw data of 49 healthy controls. Each cell contains functional connectivity raw data from 118 sampling points in 116 brain regions. [file peerj-12-17078-s001.zip]

Archive with 1 entries (1 files):
- shen_data.mat
